# Supplementary material for: Differential Role of CD318 in Tumor Immunity Affecting Prognosis in Colorectal Cancer Compared to Other Adenocarcinomas
Source: J Clin Med. 2025 Jul 19;14(14):5139. doi: 10.3390/jcm14145139 (PMC12295231; doi:10.3390/jcm14145139)
Supplement: Supplementary file 1 [file jcm-14-05139-s001.zip]

Archive with 1 entries (1 files):
- jcm-3729089-supplementary.pdf
